# Supplementary material for: Search for Highly Divergent Tandem Repeats in Amino Acid Sequences
Source: Int J Mol Sci. 2021 Jul 1;22(13):7096. doi: 10.3390/ijms22137096 (PMC8269118; doi:10.3390/ijms22137096)
Supplement: Supplementary file 1 [file ijms-22-07096-s001.zip]

Archive with 1 entries (1 files):
- ijms-1254136-supplementary.pdf
